# Supplementary material for: Genome-wide identification of loci associated with growth in rainbow trout
Source: BMC Genomics. 2020 Mar 5;21:209. doi: 10.1186/s12864-020-6617-x (PMC7059289; doi:10.1186/s12864-020-6617-x)
Supplement: Supplementary file 1 — Additional file 1: Table S1. All QTLs associated with bodyweight gain. Table S2. Enriched terms included lysosomal proteins/enzymes and fatty acid biosynthesis (highlighted). Table S3. The remaining SNPs associated with the variation in bodyweight gain. [file 12864_2020_6617_MOESM1_ESM.xlsx]

## Sheet: Table S1
Table (S1)- All QTLs associated with bodyweight gain
Variance (%)	probe ID	CHR	SNP position	Region/effect	Strand	Gene ID	Gene annotation
2.10262	AX-171631902	2	74081579	CDS/nonsyn	+	LOC110499430	high choriolytic enzyme 2-like
2.10444	AX-172553904	2	74185486	3'UTR	+	LOC110502295	cortactin-binding protein 2-like
2.10199	AX-171611542	2	74415116	3'UTR	-	LOC110499482	F-actin-capping protein subunit alpha-2
2.13022	AX-171611543	2	74415294	3'UTR	-	LOC110499482	F-actin-capping protein subunit alpha-2
2.16855	AX-171611544	2	74415512	3'UTR	-	LOC110499482	F-actin-capping protein subunit alpha-2
2.1734	AX-172556956	2	74563933	3'UTR	-	LOC110499492	caveolin-1
2.1741	AX-171605888	2	74563958	3'UTR	-	LOC110499492	caveolin-1
2.17252	AX-171605889	2	74564091	3'UTR	-	LOC110499492	caveolin-1
2.18488	AX-171605890	2	74564100	3'UTR	-	LOC110499492	caveolin-1
2.2218	AX-171605891	2	74564246	3'UTR	-	LOC110499492	caveolin-1
2.20296	AX-171620527	2	74565775	CDS/nonsyn	-	LOC110499492	caveolin-1
2.19841	AX-89968705	2	74685800	3'UTR	-	LOC110502335	testin-like
2.19403	AX-171611545	2	74685894	3'UTR	-	LOC110502335	testin-like
2.16859	AX-171611546	2	74723434	CDS/syn	+	LOC110499523	carboxypeptidase A1-like
2.20247	AX-172558921	2	75346579	3'UTR	-	c2h12orf29	chromosome 2 C12orf29 homolog
2.16777	AX-89924452	2	75370941	3'UTR	+	LOC110499615	eukaryotic translation initiation factor 4 gamma 2-like
2.05117	AX-171611548	2	75387737	5'UTR	-	LOC110499615	eukaryotic translation initiation factor 4 gamma 2-like
2.08558	AX-171629185	2	75915086	3'UTR	+	LOC110499724	sodium-dependent neutral amino acid transporter B(0)AT2-like
2.08394	AX-171629182	2	76020999	CDS/syn	+	LOC110502363	kinesin-like protein KIF21A
2.02609	AX-172552873	2	76574734	CDS/syn	+	LOC110499906	actin, alpha cardiac muscle 1-like
2.62229	AX-171602718	2	76576742	CDS/syn	+	LOC110499906	actin, alpha cardiac muscle 1-like
2.67319	AX-171602719	2	76576752	CDS/syn	+	LOC110499906	actin, alpha cardiac muscle 1-like
2.71646	AX-171644732	2	76864802	3'UTR	+	LOC110499936	anoctamin-1-like
2.71164	AX-172556821	2	76926159	3'UTR	-	LOC110499952	G1/S-specific cyclin-D1-like
2.71202	AX-171630648	2	76935360	CDS/syn	-	LOC110499952	G1/S-specific cyclin-D1-like
2.67276	AX-172549303	4	22804020	CDS/syn	-	LOC110521616	transcription factor AP-1-like
3.33141	AX-171603905	4	22956257	3'UTR	-	prdx6	peroxiredoxin 6
4.46664	AX-171603904	4	22956370	3'UTR	-	prdx6	peroxiredoxin 6
4.87037	AX-89968180	4	22957625	CDS/syn	-	prdx6	peroxiredoxin 6
4.8704	AX-171629062	4	22973619	5'UTR	+	plpp6	phospholipid phosphatase 6
5.00504	AX-172553107	4	23000270	Intergenic	N/A	N/A	N/A
5.07521	AX-171640091	4	23074540	3'UTR	+	LOC110521622	protein PRRC2C-like
5.07527	AX-171640089	4	23103208	3'UTR	+	vamp4	vesicle associated membrane protein 4
5.07514	AX-172561253	4	23104063	Intergenic	N/A	N/A	N/A
5.09126	AX-171614121	4	23115313	CDS/syn	+	LOC110521624	myocilin-like
5.09161	AX-171614120	4	23115457	CDS/nonsyn	+	LOC110521624	myocilin-like
5.12332	AX-172562596	4	23115513	CDS/nonsyn	+	LOC110521624	myocilin-like
5.1228	AX-171618754	4	23126838	CDS/nonsyn	+	LOC110521624	myocilin-like
5.11513	AX-171618753	4	23126883	CDS/nonsyn	+	LOC110521624	myocilin-like
5.11313	AX-171614119	4	23127016	3'UTR	+	LOC110521624	myocilin-like
5.08202	AX-89947797	4	23127090	3'UTR	+	LOC110521624	myocilin-like
5.06669	AX-171622068	4	23133434	CDS/nonsyn	-	itpa	inosine triphosphatase
4.9233	AX-172563481	4	23134842	CDS/syn	-	itpa	inosine triphosphatase
5.1062	AX-171628094	4	23191213	CDS/syn	-	pigc	phosphatidylinositol glycan anchor biosynthesis class C
5.10676	AX-171628093	4	23200735	CDS/nonsyn	-	LOC110521628	SUN domain-containing ossification factor-like
5.12502	AX-172553105	4	23209006	CDS/nonsyn	-	LOC110521628	SUN domain-containing ossification factor-like
5.14854	AX-171620076	4	23276403	CDS/syn	+	LOC110521629	transmembrane emp24 domain-containing protein 5-like
5.16858	AX-171602931	4	23278852	3'UTR	+	LOC110521629	transmembrane emp24 domain-containing protein 5-like
5.22873	AX-171602930	4	23279962	3'UTR	+	LOC110521629	transmembrane emp24 domain-containing protein 5-like
5.21437	AX-172553104	4	23280369	3'UTR	+	LOC110521629	transmembrane emp24 domain-containing protein 5-like
5.21481	AX-89947826	4	23292496	3'UTR	+	LOC110521630	histone H2A deubiquitinase MYSM1-like
5.20942	AX-171629811	4	23313642	3'UTR	+	oma1	OMA1 zinc metallopeptidase
5.21199	AX-172552145	4	23490630	Intergenic	N/A	N/A	N/A
5.1168	AX-171605076	4	23583365	3'UTR	+	LOC110521633	disabled homolog 1-like
5.11673	AX-171605075	4	23609449	3'UTR	+	LOC110521632	FYN-binding protein-like
5.09939	AX-171605073	4	23610062	Intergenic	N/A	N/A	N/A
5.07741	AX-171605072	4	23610805	Intergenic	N/A	N/A	N/A
5.52656	AX-171605069	4	23612742	3'UTR	-	prkaa2	protein kinase AMP-activated catalytic subunit alpha 2
5.13548	AX-171620398	4	23614046	CDS/syn	-	prkaa2	protein kinase AMP-activated catalytic subunit alpha 2
5.1485	AX-171620397	4	23621492	CDS/syn	-	prkaa2	protein kinase AMP-activated catalytic subunit alpha 2
5.13985	AX-174104786	4	23634949	Intergenic	N/A	N/A	N/A
5.12245	AX-172554293	4	23673384	CDS/syn	+	LOC110521634	phospholipid phosphatase 3-like
5.13809	AX-171603800	4	23673839	3'UTR	+	LOC110521634	phospholipid phosphatase 3-like
5.14686	AX-171603801	4	23674164	3'UTR	+	LOC110521634	phospholipid phosphatase 3-like
5.03548	AX-171603802	4	23674244	3'UTR	+	LOC110521634	phospholipid phosphatase 3-like
4.92617	AX-171603804	4	23674341	3'UTR	+	LOC110521634	phospholipid phosphatase 3-like
4.86227	AX-171613910	4	23788993	3'UTR	-	LOC110521636	biogenesis of lysosome-related organelles complex-1 subunit 2-like
4.32272	AX-171613909	4	23789059	3'UTR	-	LOC110521636	biogenesis of lysosome-related organelles complex-1 subunit 2-like
3.69528	AX-89950951	4	23789076	3'UTR	-	LOC110521636	biogenesis of lysosome-related organelles complex-1 subunit 2-like
3.17656	AX-89962801	4	23789224	3'UTR	-	LOC110521636	biogenesis of lysosome-related organelles complex-1 subunit 2-like
2.77647	AX-171613908	4	23789293	3'UTR	-	LOC110521636	biogenesis of lysosome-related organelles complex-1 subunit 2-like
2.25177	AX-171613907	4	23789299	3'UTR	-	LOC110521636	biogenesis of lysosome-related organelles complex-1 subunit 2-like
2.28017	AX-172553459	8	81708446	3'UTR	-	LOC110530856	acetyl-coenzyme A synthetase, cytoplasmic-like
2.2993	AX-171624121	8	81731169	CDS/syn	-	LOC110530856	acetyl-coenzyme A synthetase, cytoplasmic-like
2.31251	AX-171620295	8	81744839	CDS/nonsyn	+	LOC110530857	NADH dehydrogenase [ubiquinone] flavoprotein 2, mitochondrial-like
2.31401	AX-171645485	8	81758124	3'UTR	+	LOC110530857	NADH dehydrogenase [ubiquinone] flavoprotein 2, mitochondrial-like
2.31301	AX-172548816	8	81917603	Intergenic	N/A	N/A	N/A
2.64118	AX-171599470	8	81917643	Intergenic	N/A	N/A	N/A
2.65342	AX-171599471	8	81918061	Intergenic	N/A	N/A	N/A
2.77703	AX-171631225	8	81927344	5'UTR	-	LOC110530874	acidic leucine-rich nuclear phosphoprotein 32 family member A-like
2.7504	AX-172554920	8	81956749	Intergenic	N/A	N/A	N/A
2.77498	AX-171600117	8	81962907	CDS/syn	-	LOC110530869	dnaJ homolog subfamily B member 4-like
2.79922	AX-171600116	8	82007562	lncRNA	+	LOC110530880	uncharacterized LOC110530880
2.79967	AX-171600115	8	82007632	lncRNA	+	LOC110530880	uncharacterized LOC110530880
3.10729	AX-171600114	8	82008613	lncRNA	+	LOC110530880	uncharacterized LOC110530880
3.10986	AX-171600113	8	82008616	lncRNA	+	LOC110530880	uncharacterized LOC110530880
3.11085	AX-171600112	8	82008666	lncRNA	+	LOC110530880	uncharacterized LOC110530880
2.87219	AX-171600111	8	82008719	lncRNA	+	LOC110530880	uncharacterized LOC110530880
3.33506	AX-171619433	8	82154725	5'UTR	+	ralbp1	ralA binding protein 1
3.32685	AX-171644809	8	82162987	CDS/syn	+	ralbp1	ralA binding protein 1
3.71818	AX-172551816	8	82180307	Intergenic	N/A	N/A	N/A
3.73694	AX-172556848	8	82356552	CDS/syn	+	LOC110531054	V-type proton ATPase subunit H-like
3.82107	AX-172550069	8	82378763	3'UTR	+	LOC110531054	V-type proton ATPase subunit H-like
3.77602	AX-171619532	8	82466968	Intergenic	N/A	N/A	N/A
3.78383	AX-172774752	8	82476902	Intronic	+	LOC110530878	elongation factor 1-delta-like
3.78124	AX-171606694	8	82476929	Intronic	+	LOC110530878	elongation factor 1-delta-like
3.77979	AX-172549004	8	82478555	Intronic	+	LOC110530878	elongation factor 1-delta-like
3.77978	AX-171644756	8	82491241	5'UTR	-	ndufb3	NADH:ubiquinone oxidoreductase subunit B3
3.67654	AX-171601020	8	82494156	3'UTR	-	pecr	peroxisomal trans-2-enoyl-CoA reductase
3.5355	AX-171605598	8	82513184	Intergenic	N/A	N/A	N/A
3.54489	AX-171605599	8	82513196	Intergenic	N/A	N/A	N/A
3.54483	AX-171605600	8	82513297	Intergenic	N/A	N/A	N/A
3.54199	AX-171605603	8	82513594	3'UTR	-	LOC110530875	putative 60S ribosomal protein L37a
3.48413	AX-171604683	8	82519972	CDS/syn	-	LOC110530875	putative 60S ribosomal protein L37a
3.30207	AX-172555668	8	82540556	3'UTR	+	orc2	origin recognition complex subunit 2
3.30647	AX-171641829	8	82542981	3'UTR	-	LOC110530868	D-threo-3-hydroxyaspartate dehydratase-like
3.30551	AX-172560689	8	82548510	CDS/syn	-	LOC110530868	D-threo-3-hydroxyaspartate dehydratase-like
2.93611	AX-171622321	8	82560634	3'UTR	-	LOC110531056	collagen alpha-2(VI) chain-like
2.98866	AX-172563876	8	82646259	Intergenic	N/A	N/A	N/A
2.03797	AX-171600763	9	20421929	3'UTR	-	LOC110531846	glycogen phosphorylase, muscle form-like
2.02745	AX-89940612	9	20422326	3'UTR	-	LOC110531846	glycogen phosphorylase, muscle form-like
2.2387	AX-171619728	9	20691072	CDS/syn	+	LOC110531862	EH domain-binding protein 1-like
2.20663	AX-171617027	9	20715599	Intronic	+	LOC110531861	EH domain-binding protein 1-like protein 1
2.17824	AX-171617028	9	20716536	Intronic	+	LOC110531861	EH domain-binding protein 1-like protein 1
2.17829	AX-171600772	9	20718793	Intronic	+	LOC110531861	EH domain-binding protein 1-like protein 1
2.11453	AX-171617029	9	20718922	Intronic	+	LOC110531861	EH domain-binding protein 1-like protein 1
2.04156	AX-171617030	9	20719041	Intronic	+	LOC110531861	EH domain-binding protein 1-like protein 1
2.00076	AX-171600773	9	20719224	Intronic	+	LOC110531861	EH domain-binding protein 1-like protein 1
2.29157	AX-172546777	9	34384964	Intergenic	N/A	N/A	N/A
2.29162	AX-171628260	9	34453516	3'UTR	-	LOC110532102	acetyl-coenzyme A synthetase, cytoplasmic-like
2.28712	AX-171628257	9	34493799	CDS/syn	-	LOC110532103	microtubule-associated protein RP/EB family member 1-like
2.25807	AX-171643122	9	34743923	Intergenic	N/A	N/A	N/A
2.60346	AX-171643124	9	34911822	3'UTR	+	LOC110532117	RING finger protein 207-like
2.90704	AX-171596875	9	34937327	Intergenic	N/A	N/A	N/A
2.90546	AX-171643126	9	34968537	3'UTR	-	LOC110532120	protein RCC2 homolog
2.94195	AX-171622695	9	34968872	3'UTR	-	LOC110532120	protein RCC2 homolog
2.92941	AX-171643127	9	35051335	5'UTR	+	LOC110532123	short-chain dehydrogenase/reductase 3-like
2.92933	AX-171622697	9	35058654	CDS/syn	+	LOC110532123	short-chain dehydrogenase/reductase 3-like
2.92935	AX-172559737	9	35364372	CDS/syn	+	LOC110532132	targeting protein for Xklp2-like
2.75213	AX-171616229	9	35705045	Intergenic	N/A	N/A	N/A
2.66497	AX-171616228	9	35705094	Intergenic	N/A	N/A	N/A
2.38134	AX-171616227	9	35705137	Intergenic	N/A	N/A	N/A
2.32682	AX-171616226	9	35705149	Intergenic	N/A	N/A	N/A
2.21404	AX-171616225	9	35705177	Intergenic	N/A	N/A	N/A
2.0204	AX-171616224	9	35705613	3'UTR	-	LOC110532146	sodium-coupled neutral amino acid transporter 3-like
2.20418	AX-171606890	13	33264383	3'UTR	-	LOC110486224	prohibitin-like
2.50548	AX-171606889	13	33264877	CDS/syn	-	LOC110486224	prohibitin-like
2.91482	AX-171606888	13	33266711	CDS/syn	-	LOC110486224	prohibitin-like
3.09844	AX-171606887	13	33266714	CDS/syn	-	LOC110486224	prohibitin-like
3.09848	AX-174104527	13	33281265	3'UTR	-	LOC110486226	synaptic vesicle membrane protein VAT-1 homolog
2.99795	AX-172552501	13	33291633	CDS/syn	-	LOC110486226	synaptic vesicle membrane protein VAT-1 homolog
3.24964	AX-172552846	13	33397890	3'UTR	+	LOC110486228	rho-related GTP-binding protein RhoN-like
3.78183	AX-171627946	13	33503527	CDS/nonsyn	-	LOC110486230	methyltransferase-like protein 2-A
3.89271	AX-171627947	13	33511088	3'UTR	-	LOC110486231	integrin beta-3-like
3.90044	AX-171602761	13	33571191	3'UTR	-	LOC110486234	telethonin-like
3.89158	AX-171602763	13	33572642	3'UTR	-	LOC110486234	telethonin-like
3.87171	AX-89949742	13	33572680	3'UTR	-	LOC110486234	telethonin-like
3.8864	AX-171617234	13	33573086	CDS/nonsyn	-	LOC110486234	telethonin-like
3.8861	AX-172552918	13	33596203	3'UTR	-	LOC110486236	stAR-related lipid transfer protein 3
3.88436	AX-172548266	13	33596584	3'UTR	-	LOC110486236	stAR-related lipid transfer protein 3
3.8645	AX-171605729	13	33611670	3'UTR	-	LOC110486237	protein phosphatase 1 regulatory subunit 1B-like
3.88917	AX-89958927	13	33611707	3'UTR	-	LOC110486237	protein phosphatase 1 regulatory subunit 1B-like
3.56762	AX-171609102	13	33709713	Intronic	-	LOC110486239	cyclin-dependent kinase 12-like
3.5962	AX-171634168	13	33710394	CDS/syn	-	LOC110486239	cyclin-dependent kinase 12-like
3.45852	AX-172557628	13	33710428	CDS/syn	-	LOC110486239	cyclin-dependent kinase 12-like
3.40321	AX-172554170	13	33723093	CDS/syn	-	LOC110486239	cyclin-dependent kinase 12-like
3.29058	AX-172553795	13	33854555	3'UTR	-	LOC110486245	synaptonemal complex protein SC65-like
3.15621	AX-171628567	13	33860250	CDS/syn	-	LOC110486245	synaptonemal complex protein SC65-like
3.15588	AX-171627813	13	33861791	CDS/syn	+	LOC110486247	peptidyl-prolyl cis-trans isomerase FKBP10-like
3.20828	AX-172552741	13	33863127	CDS/syn	+	LOC110486247	peptidyl-prolyl cis-trans isomerase FKBP10-like
2.92626	AX-171605699	13	33864468	CDS/syn	+	LOC110486247	peptidyl-prolyl cis-trans isomerase FKBP10-like
2.92662	AX-171605700	13	33866204	CDS/syn	+	LOC110486247	peptidyl-prolyl cis-trans isomerase FKBP10-like
2.88871	AX-171605701	13	33882517	Intergenic	N/A	N/A	N/A
2.83176	AX-171605702	13	33883350	Intergenic	N/A	N/A	N/A
2.82615	AX-171630577	13	33884980	CDS/syn	-	LOC110486250	ATP-citrate synthase
2.86615	AX-172556741	13	33914921	3'UTR	-	LOC110486251	2',3'-cyclic-nucleotide 3'-phosphodiesterase-like
2.86404	AX-171605703	13	33914958	3'UTR	-	LOC110486251	2',3'-cyclic-nucleotide 3'-phosphodiesterase-like
2.86425	AX-171605704	13	33915493	3'UTR	-	LOC110486251	2',3'-cyclic-nucleotide 3'-phosphodiesterase-like
2.8647	AX-171605705	13	33916293	CDS/syn	-	LOC110486251	2',3'-cyclic-nucleotide 3'-phosphodiesterase-like
2.86308	AX-171605706	13	33918316	CDS/nonsyn	-	LOC110486251	2',3'-cyclic-nucleotide 3'-phosphodiesterase-like
2.87282	AX-89976878	13	33918333	CDS/syn	-	LOC110486251	2',3'-cyclic-nucleotide 3'-phosphodiesterase-like
2.87247	AX-89948277	13	33918394	CDS/nonsyn	-	LOC110486251	2',3'-cyclic-nucleotide 3'-phosphodiesterase-like
2.84405	AX-171600675	13	33991466	3'UTR	-	LOC110486253	dnaJ homolog subfamily C member 7-like
2.73299	AX-171600676	13	33991617	3'UTR	-	LOC110486253	dnaJ homolog subfamily C member 7-like
2.71362	AX-171600677	13	34004818	3'UTR	+	LOC110486255	NF-kappa-B inhibitor-interacting Ras-like protein 2
2.58284	AX-171625136	13	34218617	CDS/syn	-	LOC110486259	histone acetyltransferase KAT2A-like
2.58234	AX-171619495	13	34233553	5'UTR	-	LOC110486260	ras-related protein Rab-5C-like
2.51678	AX-172558684	13	34387025	Intergenic	N/A	N/A	N/A
2.49323	AX-171609133	13	34487347	3'UTR	-	rbtstat3	Stat3
2.46893	AX-171609132	13	34488012	3'UTR	-	rbtstat3	Stat3
2.10709	AX-171609130	13	34514324	3'UTR	-	LOC110486263	polymerase I and transcript release factor-like
2.20348	AX-171599151	14	60291342	CDS/nonsyn	+	etfdh	electron transfer flavoprotein dehydrogenase
2.9851	AX-171599150	14	60307455	CDS/syn	+	etfdh	electron transfer flavoprotein dehydrogenase
3.9783	AX-171599148	14	60307821	3'UTR	+	etfdh	electron transfer flavoprotein dehydrogenase
4.04516	AX-171599147	14	60307829	3'UTR	+	etfdh	electron transfer flavoprotein dehydrogenase
4.05203	AX-171599146	14	60310085	CDS/nonsyn	-	ppid	peptidylprolyl isomerase D
4.05887	AX-171645479	14	60473623	3'UTR	+	rapgef2	Rap guanine nucleotide exchange factor 2
4.06723	AX-171599145	14	60894833	Intergenic	N/A	N/A	N/A
4.04793	AX-172550488	14	61190135	3'UTR	+	LOC110488945	prominin-1-A-like
4.05039	AX-172547248	14	61190693	3'UTR	+	LOC110488945	prominin-1-A-like
4.68175	AX-171626298	14	61198245	CDS/nonsyn	+	LOC110488947	fibroblast growth factor-binding protein 1-like
4.68191	AX-89942178	14	61274423	3'UTR	-	LOC110488948	cyclin-A2-like
4.80741	AX-171609518	14	61288114	3'UTR	-	LOC110488950	transmembrane protein 33-like
4.8623	AX-171609517	14	61288876	CDS/syn	-	LOC110488950	transmembrane protein 33-like
4.8623	AX-171608750	14	61817000	3'UTR	-	LOC110488956	protein farnesyltransferase/geranylgeranyltransferase type-1 subunit alpha-like
4.86313	AX-171608749	14	61835067	3'UTR	-	LOC110488957	glutathione S-transferase P-like
4.86396	AX-171608748	14	61841933	CDS/syn	-	LOC110488957	glutathione S-transferase P-like
4.86962	AX-172554420	14	62161465	Intergenic	N/A	N/A	N/A
5.13053	AX-171603926	14	62162566	Intergenic	N/A	N/A	N/A
6.36741	AX-171630283	14	62242007	CDS/nonsyn	-	LOC110488962	inositol polyphosphate 5-phosphatase OCRL-1-like
6.36721	AX-171609634	14	62280706	3'UTR	+	LOC110488963	chloride intracellular channel protein 2-like
6.36668	AX-171634698	14	62293322	3'UTR	+	LOC110488964	C1GALT1-specific chaperone 1-like
6.35056	AX-171621145	14	62297716	3'UTR	-	mcts1	MCTS1, re-initiation and release factor
6.02986	AX-171621146	14	62306737	5'UTR	-	mcts1	MCTS1, re-initiation and release factor
5.98854	AX-172562671	14	62343545	CDS/nonsyn	+	lamp2	lysosomal associated membrane protein 2
5.97666	AX-171609635	14	62344131	CDS/nonsyn	+	lamp2	lysosomal associated membrane protein 2
5.73106	AX-171609636	14	62346342	Intronic	+	lamp2	lysosomal associated membrane protein 2
5.73139	AX-171609637	14	62346648	Intronic	+	lamp2	lysosomal associated membrane protein 2
5.71347	AX-171609638	14	62347227	Intronic	+	lamp2	lysosomal associated membrane protein 2
5.67956	AX-171621147	14	62376425	CDS/syn	+	tmem255a	transmembrane protein 255A
5.57116	AX-171621148	14	62376729	CDS/syn	+	tmem255a	transmembrane protein 255A
5.57025	AX-171619283	14	62380349	3'UTR	+	tmem255a	transmembrane protein 255A
5.56476	AX-171619282	14	62380631	3'UTR	+	tmem255a	transmembrane protein 255A
5.56479	AX-171619882	14	62411725	CDS/nonsyn	+	upf3b	UPF3B, regulator of nonsense mediated mRNA decay
5.5644	AX-171601733	14	62413357	3'UTR	+	upf3b	UPF3B, regulator of nonsense mediated mRNA decay
5.55824	AX-171619880	14	62415288	3'UTR	+	LOC110488974	60S ribosomal protein L39-like
5.53432	AX-171634700	14	62441647	CDS/syn	+	LOC110488975	septin-6-like
5.53781	AX-172563257	14	62451734	CDS/syn	+	LOC110488975	septin-6-like
5.53679	AX-172561400	14	62461965	3'UTR	+	LOC110488975	septin-6-like
5.47037	AX-171634702	14	62468948	Intergenic	N/A	N/A	N/A
5.49243	AX-171609640	14	62558595	3'UTR	+	LOC110488979	ETS-related transcription factor Elf-1-like
5.50567	AX-171609642	14	62565647	3'UTR	-	LOC110488980	tenomodulin-like
5.51275	AX-89962783	14	62631957	CDS/nonsyn	-	LOC110488980	tenomodulin-like
5.52215	AX-171634632	14	64135868	CDS/nonsyn	+	gla	galactosidase alpha
4.89656	AX-171609601	14	64142816	CDS/syn	-	LOC110488986	60S ribosomal protein L36a-like
3.68697	AX-171609602	14	64145397	CDS/syn	-	LOC110488986	60S ribosomal protein L36a-like
2.7261	AX-171634633	14	64166113	CDS/nonsyn	+	btk	Bruton tyrosine kinase
2.65574	AX-171634636	14	64171523	CDS/syn	-	LOC110488989	magnesium transporter NIPA2-like
2.53081	AX-171634637	14	64208910	CDS/syn	-	LOC110488993	mediator of RNA polymerase II transcription subunit 12-like
2.05363	AX-172562698	14	64248353	3'UTR	-	LOC110488994	multidrug resistance-associated protein 5-like
2.01559	AX-171609603	14	64248906	3'UTR	-	LOC110488994	multidrug resistance-associated protein 5-like
2.21996	AX-171611145	18	20850725	CDS/syn	-	LOC110495951	carboxypeptidase B2-like
2.2046	AX-171611146	18	20850779	CDS/syn	-	LOC110495951	carboxypeptidase B2-like
2.18602	AX-171636381	18	21004612	CDS/syn	-	LOC110495957	protein FAM134A-like
2.16554	AX-89974398	18	21016416	CDS/syn	-	LOC110495960	5'-AMP-activated protein kinase subunit gamma-1-like
2.02238	AX-171621385	18	27653954	3'UTR	+	LOC110496062	plectin-like
2.12384	AX-171621384	18	27654825	3'UTR	+	LOC110496062	plectin-like
2.12462	AX-171610954	18	27658617	Intergenic	N/A	N/A	N/A
2.03723	AX-171636200	18	28023271	Intergenic	N/A	N/A	N/A
2.18211	AX-89928322	18	28251973	3'UTR	+	olah	oleoyl-ACP hydrolase
2.1392	AX-172548145	18	28254260	Intergenic	N/A	N/A	N/A
2.06906	AX-171636196	18	28883011	CDS/syn	-	LOC110496097	trypsin-3-like
2.09498	AX-171597154	18	29041453	Intergenic	N/A	N/A	N/A
2.10505	AX-171597153	18	29041729	Intergenic	N/A	N/A	N/A
2.10256	AX-171622974	18	29044410	CDS/syn	-	neu1	neuraminidase 1
2.09779	AX-171610946	18	29258476	CDS/nonsyn	-	LOC110496110	double-strand-break repair protein rad21 homolog
2.04082	AX-171621382	18	29258567	CDS/syn	-	LOC110496110	double-strand-break repair protein rad21 homolog

## Sheet: Table S2
Table S2- Enriched terms included lysosomal proteins/enzymes and fatty acid biosynthesis (highlighted)
Category	Term	Count	%	P-Value	Fold Enrichment	Fisher Exact
GOTERM_CC_DIRECT	lysosome	5	22.7	9.5e-05	19.2	4.9e-06
UP_KEYWORDS	Fatty acid biosynthesis	3	13.6	0.0013	54	2.3e-05
UP_KEYWORDS	Lysosome	4	18.2	0.0023	14.2	0.00016
UP_KEYWORDS	Lipid metabolism	5	22.7	0.00087	10.8	7.9e-05
GOTERM_MF_DIRECT	hydrolase activity	4	18.2	0.0014	16.8	8.2e-05
GOTERM_CC_DIRECT	lysosomal lumen	3	13.6	0.0039	30.6	0.00012
UP_KEYWORDS	Hydrolase	7	31.8	0.0053	3.9	0.0013
UP_KEYWORDS	Fatty acid metabolism	3	13.6	0.007	22.6	0.0003
UP_KEYWORDS	Lipid biosynthesis	3	13.6	0.011	18	0.00059
GOTERM_BP_DIRECT	fatty acid biosynthetic process	3	13.6	0.0016	48.4	3.1e-05
UP_KEYWORDS	Disease mutation	7	31.8	0.038	2.6	0.014
UP_KEYWORDS	Membrane	13	59.1	0.043	1.6	0.025
UP_KEYWORDS	Phosphoprotein	14	63.6	0.036	1.6	0.022
UP_KEYWORDS	Acetylation	8	36.4	0.047	2.2	0.021
UP_KEYWORDS	Mitochondrion inner membrane	3	13.6	0.031	10.4	0.0029
UP_KEYWORDS	Ubiquinone	2	9.1	0.035	53.5	0.00064
GOTERM_CC_DIRECT	cytoplasmic vesicle	3	13.6	0.027	11.1	0.0024
UP_KEYWORDS	Glycosidase	2	9.1	0.08	22.8	0.0034
GOTERM_BP_DIRECT	electron transport chain	2	9.1	0.0079	239.9	2.8e-05
UP_KEYWORDS	Transmembrane	10	45.5	0.094	1.7	0.054
UP_KEYWORDS	Transmembrane helix	10	45.5	0.092	1.7	0.053
GOTERM_BP_DIRECT	lipid biosynthetic process	2	9.1	0.016	119.9	0.00012
GOTERM_CC_DIRECT	membrane	6	27.3	0.084	2.4	0.034
GOTERM_CC_DIRECT	mitochondrial membrane	2	9.1	0.098	18.5	0.0052
GOTERM_CC_DIRECT	integral component of membrane	10	45.5	0.083	1.7	0.047
KEGG_PATHWAY	Lysosome	3	13.6	0.028	10.7	0.0025
GOTERM_CC_DIRECT	mitochondrial inner membrane	3	13.6	0.083	5.9	0.014
GOTERM_BP_DIRECT	glycosphingolipid metabolic process	2	9.1	0.05	37.3	0.0013
GOTERM_BP_DIRECT	intracellular signal transduction	3	13.6	0.075	6.3	0.012
KEGG_PATHWAY	Sphingolipid metabolism	2	9.1	0.098	18.3	0.0052
GOTERM_BP_DIRECT	response to stress	2	9.1	0.067	27.5	0.0024
UP_SEQ_FEATURE	active site:Proton acceptor	4	18.2	0.032	5.4	0.0056
GOTERM_MF_DIRECT	receptor binding	3	13.6	0.065	6.8	0.0091
UP_SEQ_FEATURE	mutagenesis site	6	27.3	0.071	2.5	0.027

## Sheet: Table S3
Table (S3)- The remaining SNPs associated with the variation in bodyweight gain
R2	CHR	SNP	EMP1	P_RAO	position	Region	Strand	Gene ID	Gene annotation
0.04458	3	AX-171639447	0.0011	2.94027e-07	52195881	CDS|syn	+	LOC110520091	D-3-phosphoglycerate dehydrogenase-like
0.08647	4	AX-171630496	5e-05	8.13468e-07	79714730	CDS|nonsyn	+	LOC110522588	thrombospondin-1-like
0.01143	6	AX-172563666	0.0001	1.32266e-06	60723828	N/A	N/A	N/A	N/A
0.001219	7	AX-171619510	0.00045	3.35898e-07	76235638	CDS|nonsyn	-	LOC110529058	isoleucine--tRNA ligase, cytoplasmic-like
0.006434	8	AX-171603758	0.0012	1.1928e-06	76881637	3'UTR	+	LOC110530769	purine nucleoside phosphorylase-like
0.01415	8	AX-171630631	5e-05	6.60111e-09	77245636	CDS|syn	-	LOC110530779	death-associated protein kinase 3-like
0.02578	9	AX-171616254	0.00015	2.65576e-08	7679223	CDS|syn	-	LOC110531523	butyrophilin subfamily 1 member A1-like
0.002244	9	AX-172561241	0.00145	8.1426e-07	36981369	Intergenic	N/A	N/A	N/A
0.03336	9	AX-171599860	0.0005	7.57366e-08	44719009	CDS|syn	-	clstn1	calsyntenin 1
0.02047	12	AX-89917012	5e-05	8.36313e-09	27438119	CDS|nonsyn	-	LOC110537437	collagenase 3-like
0.03069	12	AX-171621474	0.0001	3.62435e-07	32632594	CDS|syn	-	LOC110537518	nucleolar protein 16-like
0.006532	13	AX-174104527	0.00085	6.32152e-08	33281265	3'UTR	-	LOC110486226	synaptic vesicle membrane protein VAT-1 homolog
0.006766	13	AX-171609128	0.00145	1.55543e-07	34514689	3'UTR	-	LOC110486263	polymerase I and transcript release factor-like
0.006234	13	AX-171609127	0.0012	3.27905e-07	34514726	3'UTR	-	LOC110486263	polymerase I and transcript release factor-like
0.006477	13	AX-171609121	0.00115	2.64311e-07	34515780	3'UTR	-	LOC110486263	polymerase I and transcript release factor-like
0.007874	13	AX-171609117	0.00105	2.35317e-07	34516041	3'UTR	-	LOC110486263	polymerase I and transcript release factor-like
0.006472	13	AX-171609115	0.0014	3.36638e-07	34516555	3'UTR	-	LOC110486263	polymerase I and transcript release factor-like
0.005505	15	AX-172554162	0.0003	6.49611e-07	11720095	5'UTR	+	LOC110489663	ligand of Numb protein X 2-like
0.01128	15	AX-171604750	5e-05	1.63611e-06	11758363	CDS|nonsyn	-	rl21	60S ribosomal protein L21
0.01186	15	AX-171634933	0.0007	5.19051e-07	16326142	3'UTR	+	LOC110489750	gamma-soluble NSF attachment protein-like
0.005578	15	AX-171609691	0.0001	1.30907e-06	17590095	5'UTR	+	LOC110489782	myosin-7-like
0.05848	15	AX-171609715	0.0001	1.29509e-07	17706212	3'UTR	-	LOC110489787	microtubule-associated protein 4-like
0.05705	15	AX-171609716	0.0001	3.67275e-07	17706284	3'UTR	-	LOC110489787	microtubule-associated protein 4-like
0.06168	15	AX-171609717	0.0001	8.74711e-08	17706417	3'UTR	-	LOC110489787	microtubule-associated protein 4-like
0.04933	15	AX-171609719	5e-05	1.69833e-07	17706541	3'UTR	-	LOC110489787	microtubule-associated protein 4-like
0.04727	15	AX-171609720	5e-05	1.84213e-07	17706838	3'UTR	-	LOC110489787	microtubule-associated protein 4-like
0.06099	15	AX-171609722	5e-05	9.36916e-07	17717951	CDS|nonsyn	-	LOC110489787	microtubule-associated protein 4-like
0.06188	15	AX-171606782	5e-05	7.2942e-08	17728093	5'UTR	N/A	LOC110489788	microtubule-associated protein 4-like
0.005365	16	AX-172551839	0.00025	1.54618e-06	53037161	Intergenic	N/A	N/A	N/A
0.01531	18	AX-171611008	0.00035	1.66473e-06	18981359	CDS|nonsyn	+	LOC110495923	basic leucine zipper and W2 domain-containing protein 1-A-like
0.06264	20	AX-171644862	5e-05	2.45759e-07	19516087	lnc_RNA	+	LOC110499159	uncharacterized LOC110499159
0.05808	20	AX-171612012	0.0013	6.40233e-07	20747206	Intergenic	N/A	N/A	N/A
0.01971	28	AX-171616325	0.00145	1.22262e-06	7285183	CDS|nonsyn	-	LOC110508425	elongation factor 2-like
